# Supplementary material for: Hepatomegaly Associated with Non-Obstructive Sinusoidal Dilation in Experimental Visceral Leishmaniasis
Source: Pathogens. 2021 Oct 20;10(11):1356. doi: 10.3390/pathogens10111356 (PMC8625948; doi:10.3390/pathogens10111356)
Supplement: Supplementary file 1 [file pathogens-10-01356-s001.zip]

Archive with 1 entries (1 files):
- pathogens-1364844-supplementary.pdf
